# Supplementary material for: The AST/ALT ratio predicts survival and improves oncological therapy decisions in patients with non-small cell lung cancer receiving immunotherapy with or without radiotherapy
Source: Front Oncol. 2024 Aug 26;14:1389804. doi: 10.3389/fonc.2024.1389804 (PMC11381249; doi:10.3389/fonc.2024.1389804)
Supplement: Supplementary file 1 [file DataSheet1.xlsx]

## Sheet: Sheet1
Supplementary Note 1: List of immunotherapeutic agents for 239 patients with non-small cell lung cancer treated with ICIs-nonRT
Patients	Immunotherapeutic agents	The type of Immunotherapeutic agents
1	Nivolumab	anti-PD1 antibody
2	Sintilimab	anti-PD1 antibody
3	Sintilimab	anti-PD1 antibody
4	Pembrolizumab	anti-PD1 antibody
5	Pembrolizumab	anti-PD1 antibody
6	Pembrolizumab	anti-PD1 antibody
7	Sintilimab	anti-PD1 antibody
8	Toripalimab	anti-PD1 antibody
9	Tislelizumab	anti-PD1 antibody
10	Sintilimab	anti-PD1 antibody
11	Sintilimab	anti-PD1 antibody
12	Toripalimab	anti-PD1 antibody
13	Sintilimab	anti-PD1 antibody
14	Tislelizumab	anti-PD1 antibody
15	Pembrolizumab	anti-PD1 antibody
16	Tislelizumab	anti-PD1 antibody
17	Tislelizumab	anti-PD1 antibody
18	Pembrolizumab	anti-PD1 antibody
19	Pembrolizumab	anti-PD1 antibody
20	Nivolumab	anti-PD1 antibody
21	Sintilimab	anti-PD1 antibody
22	Toripalimab	anti-PD1 antibody
23	Pembrolizumab	anti-PD1 antibody
24	Sintilimab	anti-PD1 antibody
25	Sintilimab	anti-PD1 antibody
26	Toripalimab	anti-PD1 antibody
27	Sintilimab	anti-PD1 antibody
28	Sintilimab	anti-PD1 antibody
29	Sintilimab	anti-PD1 antibody
30	Toripalimab	anti-PD1 antibody
31	Sintilimab	anti-PD1 antibody
32	Sintilimab	anti-PD1 antibody
33	Nivolumab	anti-PD1 antibody
34	Toripalimab	anti-PD1 antibody
35	Nivolumab	anti-PD1 antibody
36	Camrelizumab	anti-PD1 antibody
37	Toripalimab	anti-PD1 antibody
38	Sintilimab	anti-PD1 antibody
39	Nivolumab	anti-PD1 antibody
40	Nivolumab	anti-PD1 antibody
41	Sintilimab	anti-PD1 antibody
42	Sintilimab	anti-PD1 antibody
43	Pembrolizumab	anti-PD1 antibody
44	Sintilimab	anti-PD1 antibody
45	Sintilimab	anti-PD1 antibody
46	Sintilimab	anti-PD1 antibody
47	Sintilimab	anti-PD1 antibody
48	Camrelizumab	anti-PD1 antibody
49	Sintilimab	anti-PD1 antibody
50	Sintilimab	anti-PD1 antibody
51	Atezolizumab	anti-PD-L1 antibody
52	Toripalimab	anti-PD1 antibody
53	Nivolumab	anti-PD1 antibody
54	Pembrolizumab	anti-PD1 antibody
55	Sintilimab	anti-PD1 antibody
56	Sintilimab	anti-PD1 antibody
57	Sintilimab	anti-PD1 antibody
58	Sintilimab	anti-PD1 antibody
59	Pembrolizumab	anti-PD1 antibody
60	Sintilimab	anti-PD1 antibody
61	Toripalimab	anti-PD1 antibody
62	Sintilimab	anti-PD1 antibody
63	Tislelizumab	anti-PD1 antibody
64	Camrelizumab	anti-PD1 antibody
65	Pembrolizumab	anti-PD1 antibody
66	Sintilimab	anti-PD1 antibody
67	Camrelizumab	anti-PD1 antibody
68	Sintilimab	anti-PD1 antibody
69	Sintilimab	anti-PD1 antibody
70	Camrelizumab	anti-PD1 antibody
71	Camrelizumab	anti-PD1 antibody
72	Toripalimab	anti-PD1 antibody
73	Toripalimab	anti-PD1 antibody
74	Sintilimab	anti-PD1 antibody
75	Sintilimab	anti-PD1 antibody
76	Toripalimab	anti-PD1 antibody
77	Sintilimab	anti-PD1 antibody
78	Sintilimab	anti-PD1 antibody
79	Camrelizumab	anti-PD1 antibody
80	Toripalimab	anti-PD1 antibody
81	Sintilimab	anti-PD1 antibody
82	Camrelizumab	anti-PD1 antibody
83	Sintilimab	anti-PD1 antibody
84	Pembrolizumab	anti-PD1 antibody
85	Tislelizumab	anti-PD1 antibody
86	Camrelizumab	anti-PD1 antibody
87	Nivolumab	anti-PD1 antibody
88	Sintilimab	anti-PD1 antibody
89	Sintilimab	anti-PD1 antibody
90	Sintilimab	anti-PD1 antibody
91	Nivolumab	anti-PD1 antibody
92	Sintilimab	anti-PD1 antibody
93	Camrelizumab	anti-PD1 antibody
94	Toripalimab	anti-PD1 antibody
95	Tislelizumab	anti-PD1 antibody
96	Tislelizumab	anti-PD1 antibody
97	Sintilimab	anti-PD1 antibody
98	Sintilimab	anti-PD1 antibody
99	Tislelizumab	anti-PD1 antibody
100	Sintilimab	anti-PD1 antibody
101	Sintilimab	anti-PD1 antibody
102	Nivolumab	anti-PD1 antibody
103	Tislelizumab	anti-PD1 antibody
104	Camrelizumab	anti-PD1 antibody
105	Sintilimab	anti-PD1 antibody
106	Tislelizumab	anti-PD1 antibody
107	Sintilimab	anti-PD1 antibody
108	Camrelizumab	anti-PD1 antibody
109	Camrelizumab	anti-PD1 antibody
110	Sintilimab	anti-PD1 antibody
111	Sintilimab	anti-PD1 antibody
112	Tislelizumab	anti-PD1 antibody
113	Camrelizumab	anti-PD1 antibody
114	Camrelizumab	anti-PD1 antibody
115	Sintilimab	anti-PD1 antibody
116	Sintilimab	anti-PD1 antibody
117	Sintilimab	anti-PD1 antibody
118	Sintilimab	anti-PD1 antibody
119	Camrelizumab	anti-PD1 antibody
120	Tislelizumab	anti-PD1 antibody
121	Tislelizumab	anti-PD1 antibody
122	Sintilimab	anti-PD1 antibody
123	Camrelizumab	anti-PD1 antibody
124	Camrelizumab	anti-PD1 antibody
125	Sintilimab	anti-PD1 antibody
126	Camrelizumab	anti-PD1 antibody
127	Sintilimab	anti-PD1 antibody
128	Tislelizumab	anti-PD1 antibody
129	Tislelizumab	anti-PD1 antibody
130	Tislelizumab	anti-PD1 antibody
131	Tislelizumab	anti-PD1 antibody
132	Tislelizumab	anti-PD1 antibody
133	Sintilimab	anti-PD1 antibody
134	Durvalumab	anti-PD-L1 antibody
135	Sintilimab	anti-PD1 antibody
136	Sintilimab	anti-PD1 antibody
137	Camrelizumab	anti-PD1 antibody
138	Nivolumab	anti-PD1 antibody
139	Pembrolizumab	anti-PD1 antibody
140	Pembrolizumab	anti-PD1 antibody
141	Toripalimab	anti-PD1 antibody
142	Tislelizumab	anti-PD1 antibody
143	Atezolizumab	anti-PD-L1 antibody
144	Toripalimab	anti-PD1 antibody
145	Tislelizumab	anti-PD1 antibody
146	Sintilimab	anti-PD1 antibody
147	Tislelizumab	anti-PD1 antibody
148	Sintilimab	anti-PD1 antibody
149	Sintilimab	anti-PD1 antibody
150	Camrelizumab	anti-PD1 antibody
151	Pembrolizumab	anti-PD1 antibody
152	Camrelizumab	anti-PD1 antibody
153	Camrelizumab	anti-PD1 antibody
154	Tislelizumab	anti-PD1 antibody
155	Sintilimab	anti-PD1 antibody
156	Toripalimab	anti-PD1 antibody
157	Camrelizumab	anti-PD1 antibody
158	Pembrolizumab	anti-PD1 antibody
159	Tislelizumab	anti-PD1 antibody
160	Sintilimab	anti-PD1 antibody
161	Tislelizumab	anti-PD1 antibody
162	Tislelizumab	anti-PD1 antibody
163	Pembrolizumab	anti-PD1 antibody
164	Camrelizumab	anti-PD1 antibody
165	Sintilimab	anti-PD1 antibody
166	Sintilimab	anti-PD1 antibody
167	Sintilimab	anti-PD1 antibody
168	Pembrolizumab	anti-PD1 antibody
169	Camrelizumab	anti-PD1 antibody
170	Sintilimab	anti-PD1 antibody
171	Sintilimab	anti-PD1 antibody
172	Sintilimab	anti-PD1 antibody
173	Toripalimab	anti-PD1 antibody
174	Toripalimab	anti-PD1 antibody
175	Camrelizumab	anti-PD1 antibody
176	Tislelizumab	anti-PD1 antibody
177	Sintilimab	anti-PD1 antibody
178	Tislelizumab	anti-PD1 antibody
179	Sintilimab	anti-PD1 antibody
180	Tislelizumab	anti-PD1 antibody
181	Toripalimab	anti-PD1 antibody
182	Camrelizumab	anti-PD1 antibody
183	Tislelizumab	anti-PD1 antibody
184	Tislelizumab	anti-PD1 antibody
185	Sintilimab	anti-PD1 antibody
186	Toripalimab	anti-PD1 antibody
187	Tislelizumab	anti-PD1 antibody
188	Tislelizumab	anti-PD1 antibody
189	Sintilimab	anti-PD1 antibody
190	Sintilimab	anti-PD1 antibody
191	Sintilimab	anti-PD1 antibody
192	Toripalimab	anti-PD1 antibody
193	Toripalimab	anti-PD1 antibody
194	Pembrolizumab	anti-PD1 antibody
195	Tislelizumab	anti-PD1 antibody
196	Atezolizumab	anti-PD-L1 antibody
197	Sintilimab	anti-PD1 antibody
198	Camrelizumab	anti-PD1 antibody
199	Pembrolizumab	anti-PD1 antibody
200	Tislelizumab	anti-PD1 antibody
201	Toripalimab	anti-PD1 antibody
202	Sintilimab	anti-PD1 antibody
203	Sintilimab	anti-PD1 antibody
204	Tislelizumab	anti-PD1 antibody
205	Camrelizumab	anti-PD1 antibody
206	Sintilimab	anti-PD1 antibody
207	Toripalimab	anti-PD1 antibody
208	Sintilimab	anti-PD1 antibody
209	Tislelizumab	anti-PD1 antibody
210	Tislelizumab	anti-PD1 antibody
211	Tislelizumab	anti-PD1 antibody
212	Sintilimab	anti-PD1 antibody
213	Sintilimab	anti-PD1 antibody
214	Sintilimab	anti-PD1 antibody
215	Camrelizumab	anti-PD1 antibody
216	Tislelizumab	anti-PD1 antibody
217	Camrelizumab	anti-PD1 antibody
218	Sintilimab	anti-PD1 antibody
219	Camrelizumab	anti-PD1 antibody
220	Camrelizumab	anti-PD1 antibody
221	Camrelizumab	anti-PD1 antibody
222	Camrelizumab	anti-PD1 antibody
223	Tislelizumab	anti-PD1 antibody
224	Camrelizumab	anti-PD1 antibody
225	Nivolumab	anti-PD1 antibody
226	Sintilimab	anti-PD1 antibody
227	Camrelizumab	anti-PD1 antibody
228	Sintilimab	anti-PD1 antibody
229	Tislelizumab	anti-PD1 antibody
230	Camrelizumab	anti-PD1 antibody
231	Tislelizumab	anti-PD1 antibody
232	Camrelizumab	anti-PD1 antibody
233	Pembrolizumab	anti-PD1 antibody
234	Sintilimab	anti-PD1 antibody
235	Sintilimab	anti-PD1 antibody
236	Camrelizumab	anti-PD1 antibody
237	Pembrolizumab	anti-PD1 antibody
238	Sintilimab	anti-PD1 antibody
239	Atezolizumab	anti-PD-L1 antibody
