# Supplementary material for: The AST/ALT ratio predicts survival and improves oncological therapy decisions in patients with non-small cell lung cancer receiving immunotherapy with or without radiotherapy
Source: Front Oncol. 2024 Aug 26;14:1389804. doi: 10.3389/fonc.2024.1389804 (PMC11381249; doi:10.3389/fonc.2024.1389804)
Supplement: Supplementary file 2 [file DataSheet2.xlsx]

## Sheet: Sheet2
Supplementary Note 2: List of immunotherapeutic agents and radiotherapy mode, intent and site for 155 patients with non-small cell lung cancer treated with iRT
Patients	Immunotherapeutic agents	The type of immunotherapeutic agents	Radiotherapy mode	The intent of radiotherapy	Radiotherapy site
1	Sintilimab	anti-PD1 antibody	IMRT	Palliative	Brain metastatic lesions; Whole brain
2	Pembrolizumab	anti-PD1 antibody	IMRT	Palliative	Brain metastatic lesions
3	Sintilimab	anti-PD1 antibody	IMRT	Radical	Lung lesion
4	Sintilimab	anti-PD1 antibody	IMRT	Palliative	Lung lesion
5	Sintilimab	anti-PD1 antibody	IMRT	Palliative	The metastatic lymph node lesions
6	Camrelizumab	anti-PD1 antibody	IMRT	Palliative	Bone metastatic lesions
7	Sintilimab	anti-PD1 antibody	IMRT	Palliative	Brain metastatic lesions
8	Toripalimab	anti-PD1 antibody	3D-CRT	Palliative	Brain metastatic lesions
9	Sintilimab	anti-PD1 antibody	IMRT	Palliative	The metastatic lymph nodes lesions
10	Sintilimab	anti-PD1 antibody	3D-CRT	Palliative	Cervical lesions and whole brain
11	Toripalimab	anti-PD1 antibody	IMRT	Palliative	Bone metastatic lesions
12	Sintilimab	anti-PD1 antibody	IMRT	Palliative	Bone metastatic lesions
13	Nivolumab	anti-PD1 antibody	IMRT	Palliative	Brain metastatic lesions
14	Pembrolizumab	anti-PD1 antibody	IMRT	Palliative	Brain metastatic lesions
15	Tislelizumab	anti-PD1 antibody	IMRT	Palliative	Lung and chest wall metastatic lesions
16	Durvalumab	anti-PD-L1 antibody	IMRT	Radical	Lung and metastatic lymph nodes lesions
17	Sintilimab	anti-PD1 antibody	IMRT	Palliative	Lung and metastatic lymph nodes lesions
18	Nivolumab	anti-PD1 antibody	IMRT	Palliative	Brain metastatic lesions
19	Camrelizumab	anti-PD1 antibody	IMRT	Palliative	Bone metastatic lesions
20	Sintilimab	anti-PD1 antibody	IMRT	Radical	Lung and metastatic lymph nodes lesions
21	Camrelizumab	anti-PD1 antibody	3D-CRT	Palliative	Brain metastatic lesions
22	Tislelizumab	anti-PD1 antibody	IMRT	Palliative	Bone metastatic lesions
23	Tislelizumab	anti-PD1 antibody	IMRT	Palliative	Lung lesions
24	Tislelizumab	anti-PD1 antibody	IMRT	Palliative	Lung lesions
25	Tislelizumab	anti-PD1 antibody	IMRT	Palliative	Chest wall metastatic lesions
26	Nivolumab	anti-PD1 antibody	IMRT	Palliative	Mediastinal lymph nodes lesions
27	Sintilimab	anti-PD1 antibody	IMRT	Radical	Lung lesions
28	Sintilimab	anti-PD1 antibody	IMRT	Radical	Lung and metastatic lymph nodes lesions
29	Camrelizumab	anti-PD1 antibody	IMRT	Palliative	Lung lesions
30	Sintilimab	anti-PD1 antibody	IMRT	Radical	Lung lesions
31	Tislelizumab	anti-PD1 antibody	IMRT	Palliative	Brain metastatic lesions; Whole brain
32	Sintilimab	anti-PD1 antibody	IMRT	Palliative	Brain metastatic lesions
33	Camrelizumab	anti-PD1 antibody	IMRT	Palliative	Lung lesions
34	Camrelizumab	anti-PD1 antibody	IMRT	Radical	Mediastinal lymph nodes lesions
35	Sintilimab	anti-PD1 antibody	IMRT	Palliative	Whole brain
36	Sintilimab	anti-PD1 antibody	IMRT	Palliative	Lung lesions
37	Sintilimab	anti-PD1 antibody	IMRT	Palliative	Lung and metastatic lymph nodes lesions
38	Sintilimab	anti-PD1 antibody	IMRT	Palliative	Lung and metastatic lymph nodes lesions
39	Tislelizumab	anti-PD1 antibody	IMRT	Radical	The metastatic lymph nodes lesions
40	Toripalimab	anti-PD1 antibody	IMRT	Palliative	Bone metastatic lesions; Lung and mediastinal lymph node lesions
41	Camrelizumab	anti-PD1 antibody	IMRT	Palliative	Bone metastatic lesions
42	Camrelizumab	anti-PD1 antibody	IMRT	Palliative	Brain metastatic lesions; Lung lesion
43	Tislelizumab	anti-PD1 antibody	IMRT	Palliative	Whole brain
44	Sintilimab	anti-PD1 antibody	IMRT	Palliative	Bone metastatic lesions; Lung lesions
45	Sintilimab	anti-PD1 antibody	IMRT	Palliative	Bone metastatic lesions
46	Camrelizumab	anti-PD1 antibody	IMRT	Palliative	Whole brain; Brain metastatic lesions; Adrenal glands metastatic lesions
47	Camrelizumab	anti-PD1 antibody	IMRT	Palliative	Lung lesions
48	Camrelizumab	anti-PD1 antibody	IMRT	Palliative	Bone metastatic lesions; Lung and mediastinal lymph node lesions
49	Sintilimab	anti-PD1 antibody	IMRT	Palliative	Lung and mediastinal lymph node lesions
50	Sintilimab	anti-PD1 antibody	IMRT	Palliative	Whole brain
51	Sintilimab	anti-PD1 antibody	IMRT	Palliative	Whole brain
52	Camrelizumab	anti-PD1 antibody	IMRT	Radical	Lung lesions
53	Sintilimab	anti-PD1 antibody	IMRT	Palliative	The metastatic lymph node lesions
54	Sintilimab	anti-PD1 antibody	3D-CRT	Palliative	Bone metastatic lesions
55	Camrelizumab	anti-PD1 antibody	IMRT	Palliative	Bone metastatic lesions
56	Tislelizumab	anti-PD1 antibody	IMRT	Palliative	Lung lesion; Bone metastatic lesions
57	Durvalumab	anti-PD-L1 antibody	IMRT	Palliative	Lung lesion; Adrenal gland metastatic lesions
58	Sintilimab	anti-PD1 antibody	IMRT	Palliative	Bone metastatic lesions
59	Sintilimab	anti-PD1 antibody	IMRT	Palliative	Brain metastatic lesions
60	Tislelizumab	anti-PD1 antibody	IMRT	Radical	Lung and metastatic lymph nodes lesions
61	Sintilimab	anti-PD1 antibody	IMRT	Radical	Lung and metastatic lymph nodes lesions
62	Sintilimab	anti-PD1 antibody	IMRT	Radical	Lung and metastatic lymph nodes lesions
63	Sintilimab	anti-PD1 antibody	IMRT	Radical	Lung and metastatic lymph nodes lesions
64	Sintilimab	anti-PD1 antibody	IMRT	Radical	Lung and metastatic lymph nodes lesions
65	Nivolumab	anti-PD1 antibody	IMRT	Radical	Lung and metastatic lymph nodes lesions
66	Pembrolizumab	anti-PD1 antibody	IMRT	Palliative	Brain metastatic lesions
67	Durvalumab	anti-PD-L1 antibody	IMRT	Radical	Lung and metastatic lymph nodes lesions
68	Sintilimab	anti-PD1 antibody	IMRT	Radical	Lung and metastatic lymph nodes lesions
69	Sintilimab	anti-PD1 antibody	IMRT	Palliative	Lung and metastatic lymph nodes lesions
70	Sintilimab	anti-PD1 antibody	IMRT	Radical	Lung and metastatic lymph nodes lesions
71	Pembrolizumab	anti-PD1 antibody	IMRT	Palliative	Bone metastatic lesions
72	Tislelizumab	anti-PD1 antibody	IMRT	Radical	Lung and metastatic lymph nodes lesions
73	Pembrolizumab	anti-PD1 antibody	IMRT	Palliative	Bone metastatic lesions
74	Sintilimab	anti-PD1 antibody	IMRT	Radical	Lung and metastatic lymph nodes lesions
75	Sintilimab	anti-PD1 antibody	IMRT	Palliative	Brain metastatic lesions; Lung and metastatic lymph nodes lesions
76	Sintilimab	anti-PD1 antibody	IMRT	Radical	Lung and metastatic lymph nodes lesions
77	Sintilimab	anti-PD1 antibody	IMRT	Palliative	Lung and metastatic lymph nodes lesions
78	Toripalimab	anti-PD1 antibody	IMRT	Palliative	Brain metastatic lesions
79	Camrelizumab	anti-PD1 antibody	IMRT	Palliative	Brain metastatic lesions
80	Sintilimab	anti-PD1 antibody	IMRT	Palliative	Bone metastatic lesions
81	Sintilimab	anti-PD1 antibody	IMRT	Radical	Lung and metastatic lymph nodes lesions
82	Sintilimab	anti-PD1 antibody	IMRT	Radical	Lung and metastatic lymph nodes lesions
83	Pembrolizumab	anti-PD1 antibody	IMRT	Palliative	Bone metastatic lesions
84	Toripalimab	anti-PD1 antibody	IMRT	Palliative	Lung lesions
85	Sintilimab	anti-PD1 antibody	IMRT	Radical	Lung lesions
86	Durvalumab	anti-PD-L1 antibody	IMRT	Radical	Lung and metastatic lymph nodes lesions
87	Toripalimab	anti-PD1 antibody	IMRT	Palliative	Brain metastatic lesions
88	Sintilimab	anti-PD1 antibody	IMRT	Palliative	Brain metastatic lesions; Lung lesions
89	Sintilimab	anti-PD1 antibody	IMRT	Palliative	Bone metastatic lesions
90	Sintilimab	anti-PD1 antibody	IMRT	Palliative	Bone metastatic lesions
91	Pembrolizumab	anti-PD1 antibody	IMRT	Palliative	Bone metastatic lesions
92	Sintilimab	anti-PD1 antibody	IMRT	Radical	Lung lesion
93	Tislelizumab	anti-PD1 antibody	IMRT	Radical	Lung and metastatic lymph nodes lesions
94	Tislelizumab	anti-PD1 antibody	IMRT	Radical	Lung and metastatic lymph nodes lesions
95	SHR1701	anti-PD-L1 antibody	IMRT	Radical	Lung and metastatic lymph nodes lesions
96	Pembrolizumab	anti-PD1 antibody	IMRT	Palliative	Brain metastatic lesions
97	Tislelizumab	anti-PD1 antibody	IMRT	Palliative	Lung lesions
98	Sintilimab	anti-PD1 antibody	IMRT	Radical	Lung and metastatic lymph nodes lesions
99	Sintilimab	anti-PD1 antibody	IMRT	Palliative	Brain metastatic lesions
100	Sintilimab	anti-PD1 antibody	IMRT	Radical	Lung lesion
101	Pembrolizumab	anti-PD1 antibody	IMRT	Palliative	Bone metastatic lesions
102	Sintilimab	anti-PD1 antibody	IMRT	Radical	Lung and metastatic lymph nodes lesions
103	Camrelizumab	anti-PD1 antibody	IMRT	Palliative	Lung and metastatic lymph nodes lesions
104	Tislelizumab	anti-PD1 antibody	IMRT	Palliative	Whole brain
105	Camrelizumab	anti-PD1 antibody	IMRT	Palliative	Bone metastatic lesions
106	Sintilimab	anti-PD1 antibody	IMRT	Palliative	Bone metastatic lesions
107	Tislelizumab	anti-PD1 antibody	IMRT	Palliative	Whole brain; Bone metastatic lesions
108	Camrelizumab	anti-PD1 antibody	IMRT	Radical	Lung and metastatic lymph nodes lesions
109	Sintilimab	anti-PD1 antibody	IMRT	Palliative	Bone metastatic lesions
110	Tislelizumab	anti-PD1 antibody	IMRT	Palliative	Adrenal gland metastatic lesions
111	Durvalumab	anti-PD-L1 antibody	IMRT	Radical	Lung lesion
112	Sintilimab	anti-PD1 antibody	IMRT	Radical	Lung and metastatic lymph nodes lesions
113	Sintilimab	anti-PD1 antibody	IMRT	Palliative	Lung and metastatic lymph nodes lesions
114	Sintilimab	anti-PD1 antibody	IMRT	Palliative	Lung lesion
115	Pembrolizumab	anti-PD1 antibody	IMRT	Palliative	Lung lesion
116	Pembrolizumab	anti-PD1 antibody	IMRT	Palliative	Bone metastatic lesions
117	Durvalumab	anti-PD-L1 antibody	IMRT	Radical	Lung and metastatic lymph nodes lesions
118	Pembrolizumab	anti-PD1 antibody	3D-CRT	Palliative	Bone metastatic lesions
119	Durvalumab	anti-PD-L1 antibody	IMRT	Radical	Lung and metastatic lymph nodes lesions
120	Toripalimab	anti-PD1 antibody	IMRT	Palliative	Brain metastatic lesions
121	Durvalumab	anti-PD-L1 antibody	IMRT	Radical	The metastatic lymph nodes lesions
122	Sintilimab	anti-PD1 antibody	IMRT	Palliative	Adrenal gland metastatic lesions
123	Durvalumab	anti-PD-L1 antibody	IMRT	Radical	Lung lesion
124	Pembrolizumab	anti-PD1 antibody	IMRT	Palliative	Lung lesion
125	Sintilimab	anti-PD1 antibody	IMRT	Palliative	Lung lesion; Liver metastatic lesions
126	Sintilimab	anti-PD1 antibody	IMRT	Radical	Lung lesion
127	Camrelizumab	anti-PD1 antibody	IMRT	Palliative	Lung lesion; Bone metastatic lesions
128	Pembrolizumab	anti-PD1 antibody	IMRT	Palliative	Lung lesion
129	Tislelizumab	anti-PD1 antibody	IMRT	Palliative	Bone metastatic lesions
130	Durvalumab	anti-PD-L1 antibody	IMRT	Radical	Lung lesion
131	Tislelizumab	anti-PD1 antibody	IMRT	Radical	Lung and metastatic lymph nodes lesions
132	Tislelizumab	anti-PD1 antibody	IMRT	Radical	The metastatic lymph nodes lesions
133	Sintilimab	anti-PD1 antibody	IMRT	Palliative	Bone metastatic lesions
134	Tislelizumab	anti-PD1 antibody	VMAT	Palliative	The metastatic lymph node lesions
135	Sintilimab	anti-PD1 antibody	IMRT	Palliative	Bone metastatic lesions
136	Camrelizumab	anti-PD1 antibody	IMRT	Palliative	Whole brain
137	Tislelizumab	anti-PD1 antibody	IMRT	Palliative	Lung and metastatic lymph nodes lesions
138	Durvalumab	anti-PD-L1 antibody	IMRT	Radical	Lung lesion
139	Camrelizumab	anti-PD1 antibody	IMRT	Palliative	Lung lesion
140	Pembrolizumab	anti-PD1 antibody	IMRT	Palliative	Bone metastatic lesions
141	Camrelizumab	anti-PD1 antibody	IMRT	Palliative	Lung and metastatic lymph nodes lesions
142	Camrelizumab	anti-PD1 antibody	IMRT	Palliative	Lung and metastatic lymph nodes lesions
143	Pembrolizumab	anti-PD1 antibody	IMRT	Palliative	Lung lesion
144	Pembrolizumab	anti-PD1 antibody	IMRT	Palliative	Bone metastatic lesions
145	Sintilimab	anti-PD1 antibody	IMRT	Palliative	Lung and metastatic lymph nodes lesions
146	Camrelizumab	anti-PD1 antibody	IMRT	Radical	Lung lesion
147	Sintilimab	anti-PD1 antibody	IMRT	Radical	Lung lesion
148	Sintilimab	anti-PD1 antibody	IMRT	Palliative	Lung and metastatic lymph nodes lesions
149	Sintilimab	anti-PD1 antibody	IMRT	Radical	The metastatic lymph nodes lesions
150	Camrelizumab	anti-PD1 antibody	IMRT	Radical	Lung lesion
151	Toripalimab	anti-PD1 antibody	IMRT	Palliative	Whole brain; Brain metastatic lesions
152	Pembrolizumab	anti-PD1 antibody	IMRT	Radical	Lung lesion
153	Nivolumab	anti-PD1 antibody	IMRT	Palliative	The metastatic lymph nodes lesions
154	Sintilimab	anti-PD1 antibody	IMRT	Palliative	Bone metastatic lesions
155	Camrelizumab	anti-PD1 antibody	IMRT	Palliative	Lung lesion
